# Supplementary material for: Metformin Hydrochloride Significantly Inhibits Rotavirus Infection in Caco2 Cell Line, Intestinal Organoids, and Mice
Source: Pharmaceuticals (Basel). 2023 Sep 11;16(9):1279. doi: 10.3390/ph16091279 (PMC10536476; doi:10.3390/ph16091279)
Supplement: Supplementary file 1 [file pharmaceuticals-16-01279-s001.zip]

Archive with 1 entries (1 files):
- pharmaceuticals-2542734-supplementary.pdf
